# Supplementary material for: Genome-Wide Transcriptomic Identification and Functional Insight of Lily WRKY Genes Responding to Botrytis Fungal Disease
Source: Plants (Basel). 2021 Apr 15;10(4):776. doi: 10.3390/plants10040776 (PMC8071302; doi:10.3390/plants10040776)
Supplement: Supplementary file 1 [file plants-10-00776-s001.zip]

Archive with 9 entries (8 files):
- plants-1104701-supplementary/
- plants-1104701-supplementary/Figure S1-300dpi.tif
- plants-1104701-supplementary/Figure S2-300dpi.tif
- plants-1104701-supplementary/Figure S3A-300dpi.tif
- plants-1104701-supplementary/Figure S3B-300dpi.tif
- plants-1104701-supplementary/Figure S3C-300dpi.tif
- plants-1104701-supplementary/Figure S4-300dpi.tif
- plants-1104701-supplementary/FigureS5-300dpi.tif
- plants-1104701-supplementary/Table  S1-S6 (Revised)-Apr 14.pdf
